# Supplementary material for: Global analysis of double-strand break processing reveals in vivo properties of the helicase-nuclease complex AddAB
Source: PLoS Genet. 2017 May 10;13(5):e1006783. doi: 10.1371/journal.pgen.1006783 (PMC5443536; doi:10.1371/journal.pgen.1006783)
Supplement: S2 Table — (XLSX) [file pgen.1006783.s008.xlsx]

## Sheet: chi site location
Genome location	No. of chi
689087	1
697885	1
702235	1
705012	1
725823	1
726957	1
737671	1
742500	1
745038	1
775968	1
824771	1
860662	1
901568	1

## Sheet: qPCR(B)
Sample type	Oligo location	CT
std. curve (1)	cut site	9.54
std. curve (1)	cut site	10.612
std. curve (1)	cut site	10.815
std. curve (1)	cut site	12.397
std. curve (1)	cut site	14.983
std. curve (1)	cut site	14.823
std. curve (1)	cut site	16.978
std. curve (1)	cut site	18.481
std. curve (1)	cut site	20.541
std. curve (2)	cut site	10.893
std. curve (2)	cut site	9.65
std. curve (2)	cut site	11.629
std. curve (2)	cut site	12.918
std. curve (2)	cut site	14.415
std. curve (2)	cut site	15.332
std. curve (2)	cut site	17.097
std. curve (2)	cut site	18.641
std. curve (2)	cut site	20.072
std. curve (3)	cut site	12.41
std. curve (3)	cut site	9.532
std. curve (3)	cut site	12.331
std. curve (3)	cut site	12.068
std. curve (3)	cut site	13.707
std. curve (3)	cut site	15.701			Calculated amounts:	Oligo location
std. curve (3)	cut site	17.103			Sample type	cut site	760 kb	725 kb	680 kb	820 kb	860 kb	950 kb	rpoA (control)
std. curve (3)	cut site	18.913			no DSB	0.166653	0.164673	0.131209	0.118105	0.0897054	0.152949	0.107527	0.115009
std. curve (3)	cut site	20.049			DSB (wild type)	0.065915	0.0735631	0.0728891	0.0923196	0.0382287	0.0864135	0.069501	0.09386
std. curve (1)	760 kb	9.677			DSB (recA -)	0.0386322	0.0437434	0.061447	0.0670727	0.0226166	0.0465044	0.0500042	0.0628173
std. curve (1)	760 kb	10.131
std. curve (1)	760 kb	10.558
std. curve (1)	760 kb	11.903
std. curve (1)	760 kb	13.408
std. curve (1)	760 kb	15.168
std. curve (1)	760 kb	16.423
std. curve (1)	760 kb	18.137
std. curve (1)	760 kb	20.787
std. curve (2)	760 kb	9.944
std. curve (2)	760 kb	10.664
std. curve (2)	760 kb	10.693
std. curve (2)	760 kb	11.989
std. curve (2)	760 kb	13.685
std. curve (2)	760 kb	14.9491
std. curve (2)	760 kb	16.533
std. curve (2)	760 kb	18.809
std. curve (2)	760 kb	20
std. curve (3)	760 kb	9.643
std. curve (3)	760 kb	9.453
std. curve (3)	760 kb	10.683
std. curve (3)	760 kb	12.44
std. curve (3)	760 kb	13.479
std. curve (3)	760 kb	14.949
std. curve (3)	760 kb	17.517
std. curve (3)	760 kb	19.571
std. curve (3)	760 kb	20.135
std. curve (1)	725 kb	11.719
std. curve (1)	725 kb	10.257
std. curve (1)	725 kb	11.192
std. curve (1)	725 kb	12.571
std. curve (1)	725 kb	13.837
std. curve (1)	725 kb	15.56
std. curve (1)	725 kb	16.994
std. curve (1)	725 kb	18.534
std. curve (1)	725 kb	21.358
std. curve (2)	725 kb	10.636
std. curve (2)	725 kb	10.572
std. curve (2)	725 kb	11.054
std. curve (2)	725 kb	7.248
std. curve (2)	725 kb	13.891
std. curve (2)	725 kb	16.112
std. curve (2)	725 kb	18.238
std. curve (2)	725 kb	18.791
std. curve (2)	725 kb	20.395
std. curve (3)	725 kb	9.495
std. curve (3)	725 kb	10.706
std. curve (3)	725 kb	11.68
std. curve (3)	725 kb	12.533
std. curve (3)	725 kb	14.218
std. curve (3)	725 kb	15.644
std. curve (3)	725 kb	17.466
std. curve (3)	725 kb	18.594
std. curve (3)	725 kb	20.374
std. curve (1)	680 kb	10.055
std. curve (1)	680 kb	10.639
std. curve (1)	680 kb	11.087
std. curve (1)	680 kb	12.016
std. curve (1)	680 kb	13.64
std. curve (1)	680 kb	15.125
std. curve (1)	680 kb	16.567
std. curve (1)	680 kb	18.274
std. curve (1)	680 kb	19.733
std. curve (2)	680 kb	8.259
std. curve (2)	680 kb	10.567
std. curve (2)	680 kb	10.588
std. curve (2)	680 kb	11.959
std. curve (2)	680 kb	13.414
std. curve (2)	680 kb	14.847
std. curve (2)	680 kb	16.446
std. curve (2)	680 kb	18.291
std. curve (2)	680 kb	20.629
std. curve (3)	680 kb	9.395
std. curve (3)	680 kb	10.571
std. curve (3)	680 kb	10.233
std. curve (3)	680 kb	11.714
std. curve (3)	680 kb	12.822
std. curve (3)	680 kb	14.966
std. curve (3)	680 kb	16.388
std. curve (3)	680 kb	17.691
std. curve (3)	680 kb	19.578
std. curve (1)	820 kb	7.479
std. curve (1)	820 kb	7.623
std. curve (1)	820 kb	10.636
std. curve (1)	820 kb	11.667
std. curve (1)	820 kb	12.98
std. curve (1)	820 kb	15.25
std. curve (1)	820 kb	16.834
std. curve (1)	820 kb	17.29
std. curve (1)	820 kb	18.546
std. curve (2)	820 kb	9.383
std. curve (2)	820 kb	12.661
std. curve (2)	820 kb	10.978
std. curve (2)	820 kb	11.938
std. curve (2)	820 kb	13.316
std. curve (2)	820 kb	15.345
std. curve (2)	820 kb	16.379
std. curve (2)	820 kb	18.21
std. curve (2)	820 kb	18.784
std. curve (3)	820 kb	9.375
std. curve (3)	820 kb	9.574
std. curve (3)	820 kb	10.604
std. curve (3)	820 kb	12.138
std. curve (3)	820 kb	13.278
std. curve (3)	820 kb	14.889
std. curve (3)	820 kb	15.239
std. curve (3)	820 kb	18.441
std. curve (3)	820 kb	19.071
std. curve (1)	860 kb	9.331
std. curve (1)	860 kb	11.534
std. curve (1)	860 kb	11.646
std. curve (1)	860 kb	12.168
std. curve (1)	860 kb	13.788
std. curve (1)	860 kb	15.669
std. curve (1)	860 kb	17.25
std. curve (1)	860 kb	18.6602
std. curve (1)	860 kb	20.458
std. curve (2)	860 kb	10.576
std. curve (2)	860 kb	11.542
std. curve (2)	860 kb	11.36
std. curve (2)	860 kb	12.435
std. curve (2)	860 kb	14.097
std. curve (2)	860 kb	15.522
std. curve (2)	860 kb	17.917
std. curve (2)	860 kb	19.964
std. curve (2)	860 kb	20.733
std. curve (3)	860 kb	9.62
std. curve (3)	860 kb	10.577
std. curve (3)	860 kb	10.88
std. curve (3)	860 kb	12.805
std. curve (3)	860 kb	14.255
std. curve (3)	860 kb	15.836
std. curve (3)	860 kb	17.592
std. curve (3)	860 kb	19.331
std. curve (3)	860 kb	20.785
std. curve (1)	950 kb	10.256
std. curve (1)	950 kb	11.407
std. curve (1)	950 kb	10.673
std. curve (1)	950 kb	12.158
std. curve (1)	950 kb	13.912
std. curve (1)	950 kb	14.949
std. curve (1)	950 kb	16.861
std. curve (1)	950 kb	18.472
std. curve (1)	950 kb	22.812
std. curve (2)	950 kb	9.303
std. curve (2)	950 kb	10.247
std. curve (2)	950 kb	10.889
std. curve (2)	950 kb	12.516
std. curve (2)	950 kb	13.653
std. curve (2)	950 kb	15.35
std. curve (2)	950 kb	17.171
std. curve (2)	950 kb	18.741
std. curve (2)	950 kb	20.408
std. curve (3)	950 kb	8.469
std. curve (3)	950 kb	10.908
std. curve (3)	950 kb	11.588
std. curve (3)	950 kb	12.689
std. curve (3)	950 kb	14.338
std. curve (3)	950 kb	15.471
std. curve (3)	950 kb	17.413
std. curve (3)	950 kb	19.766
std. curve (3)	950 kb	20.519
std. curve (1)	rpoA	10.57
std. curve (1)	rpoA	10.009
std. curve (1)	rpoA	10.631
std. curve (1)	rpoA	11.759
std. curve (1)	rpoA	13.193
std. curve (1)	rpoA	16.54
std. curve (1)	rpoA	16.318
std. curve (1)	rpoA	18.637
std. curve (1)	rpoA	20.881
std. curve (2)	rpoA	7
std. curve (2)	rpoA	10.137
std. curve (2)	rpoA	10.699
std. curve (2)	rpoA	12.477
std. curve (2)	rpoA	13.608
std. curve (2)	rpoA	15.481
std. curve (2)	rpoA	17.2
std. curve (2)	rpoA	18.66
std. curve (2)	rpoA	20.407
std. curve (3)	rpoA	9.167
std. curve (3)	rpoA	10.872
std. curve (3)	rpoA	10.951
std. curve (3)	rpoA	12.494
std. curve (3)	rpoA	13.987
std. curve (3)	rpoA	15.29
std. curve (3)	rpoA	17.577
std. curve (3)	rpoA	18.592
std. curve (3)	rpoA	20.341
expt sample	no DSB cut site	11.727
expt sample	no DSB cut site	11.626
expt sample	no DSB cut site	11.91
expt sample	recA+ cut site	12.725
expt sample	recA+ cut site	12.854
expt sample	recA+ cut site	13.394
expt sample	recA- cut site	13.356
expt sample	recA- cut site	13.793
expt sample	recA- cut site	13.961
expt sample	no DSB 760 kb	10.714
expt sample	no DSB 760 kb	11.709
expt sample	no DSB 760 kb	11.244
expt sample	recA+ 760 kb	12.359
expt sample	recA+ 760 kb	12.361
expt sample	recA+ 760 kb	12.542
expt sample	recA- 760 kb	13.195
expt sample	recA- 760 kb	13.339
expt sample	recA- 760 kb	13.047
expt sample	no DSB 725 kb	12.1084
expt sample	no DSB 725 kb	12.029
expt sample	no DSB 725 kb	12.116
expt sample	recA+ 725 kb	12.91
expt sample	recA+ 725 kb	13.104
expt sample	recA+ 725 kb	12.962
expt sample	recA- 725 kb	13.151
expt sample	recA- 725 kb	13.58
expt sample	recA- 725 kb	13.036
expt sample	no DSB 680 kb	11.261
expt sample	no DSB 680 kb	12.017
expt sample	no DSB 680 kb	11.484
expt sample	recA+ 680 kb	12.108
expt sample	recA+ 680 kb	11.972
expt sample	recA+ 680 kb	11.729
expt sample	recA- 680 kb	12.393
expt sample	recA- 680 kb	12.287
expt sample	recA- 680 kb	12.487
expt sample	no DSB 820 kb	11.338
expt sample	no DSB 820 kb	11.692
expt sample	no DSB 820 kb	11.41
expt sample	recA+ 820 kb	11.931
expt sample	recA+ 820 kb	11.985
expt sample	recA+ 820 kb	13.791
expt sample	recA- 820 kb	13.2005
expt sample	recA- 820 kb	13.336
expt sample	recA- 820 kb	13.181
expt sample	no DSB 860 kb	12.261
expt sample	no DSB 860 kb	11.739
expt sample	no DSB 860 kb	11.666
expt sample	recA+ 860 kb	12.638
expt sample	recA+ 860 kb	12.454
expt sample	recA+ 860 kb	13.098
expt sample	recA- 860 kb	13.223
expt sample	recA- 860 kb	13.773
expt sample	recA- 860 kb	13.933
expt sample	no DSB 950 kb	12.373
expt sample	no DSB 950 kb	11.934
expt sample	no DSB 950 kb	11.913
expt sample	recA+ 950 kb	12.526
expt sample	recA+ 950 kb	12.783
expt sample	recA+ 950 kb	12.9048
expt sample	recA- 950 kb	13.235
expt sample	recA- 950 kb	12.962
expt sample	recA- 950 kb	13.521
expt sample	no DSB rpoA	11.029
expt sample	no DSB rpoA	11.417
expt sample	no DSB rpoA	11.621
expt sample	recA+ rpoA	11.595
expt sample	recA+ rpoA	11.904
expt sample	recA+ rpoA	11.409
expt sample	recA- rpoA	12.242
expt sample	recA- rpoA	11.957
expt sample	recA- rpoA	12.371

## Sheet: qPCR(A)
Sample type	Oligo location	CT
std. curve (1)	cut site	9.622
std. curve (1)	cut site	10.963
std. curve (1)	cut site	10.622
std. curve (1)	cut site	11.724
std. curve (1)	cut site	13.188
std. curve (1)	cut site	14.825
std. curve (1)	cut site	16.465
std. curve (1)	cut site	17.778
std. curve (1)	cut site	19.841
std. curve (1)	760 kb	9.825
std. curve (1)	760 kb	9.98
std. curve (1)	760 kb	10.696
std. curve (1)	760 kb	11.916
std. curve (1)	760 kb	12.885
std. curve (1)	760 kb	14.583
std. curve (1)	760 kb	16.38
std. curve (1)	760 kb	17.963
std. curve (1)	760 kb	19.686
std. curve (2)	cut site	8.809
std. curve (2)	cut site	11.642
std. curve (2)	cut site	11.772
std. curve (2)	cut site	11.844
std. curve (2)	cut site	13.501
std. curve (2)	cut site	14.891			Calculated amounts:	Oligo location
std. curve (2)	cut site	16.379			Sample type	cut site	760 kb	725 kb	680 kb	820 kb	860 kb	950 kb	rpoA (control)
std. curve (2)	cut site	18.145			no DSB	0.207286	0.179876	0.17897	0.109518	0.222109	0.195101	0.153123	0.140349
std. curve (2)	cut site	19.479			DSB (wild type)	0.0606967	0.064642	0.0885788	0.0740715	0.0751326	0.0769154	0.0855621	0.102466
std. curve (2)	760 kb	10.168			DSB (recA -)	0.0737402	0.0726748	0.086056	0.0640815	0.084893	0.0769555	0.0787235	0.0929107
std. curve (2)	760 kb	10.142
std. curve (2)	760 kb	11.71
std. curve (2)	760 kb	11.935
std. curve (2)	760 kb	13.43
std. curve (2)	760 kb	15.891
std. curve (2)	760 kb	17.132
std. curve (2)	760 kb	18.306
std. curve (2)	760 kb	19.829
std. curve (3)	cut site	8.556
std. curve (3)	cut site	10.218
std. curve (3)	cut site	10.649
std. curve (3)	cut site	12.423
std. curve (3)	cut site	13.633
std. curve (3)	cut site	15.202
std. curve (3)	cut site	17.197
std. curve (3)	cut site	18.296
std. curve (3)	cut site	20.366
std. curve (1)	725 kb	10.536
std. curve (1)	725 kb	10.34
std. curve (1)	725 kb	9.695
std. curve (1)	725 kb	11.349
std. curve (1)	725 kb	12.38
std. curve (1)	725 kb	14.224
std. curve (1)	725 kb	15.865
std. curve (1)	725 kb	17.442
std. curve (1)	725 kb	19.205
std. curve (1)	680 kb	9.395
std. curve (1)	680 kb	10.3
std. curve (1)	680 kb	11.096
std. curve (1)	680 kb	11.682
std. curve (1)	680 kb	12.715
std. curve (1)	680 kb	14.385
std. curve (1)	680 kb	16.178
std. curve (1)	680 kb	17.363
std. curve (1)	680 kb	19.314
std. curve (2)	725 kb	10.546
std. curve (2)	725 kb	9.365
std. curve (2)	725 kb	9.984
std. curve (2)	725 kb	11.173
std. curve (2)	725 kb	13.231
std. curve (2)	725 kb	14.501
std. curve (2)	725 kb	16.206
std. curve (2)	725 kb	17.672
std. curve (2)	725 kb	19.414
std. curve (2)	680 kb	9.82
std. curve (2)	680 kb	11.239
std. curve (2)	680 kb	10.84
std. curve (2)	680 kb	11.661
std. curve (2)	680 kb	13.326
std. curve (2)	680 kb	14.415
std. curve (2)	680 kb	16.207
std. curve (2)	680 kb	17.692
std. curve (2)	680 kb	19.338
std. curve (3)	725 kb	9.479
std. curve (3)	725 kb	9.748
std. curve (3)	725 kb	10.71
std. curve (3)	725 kb	11.457
std. curve (3)	725 kb	12.847
std. curve (3)	725 kb	14.772
std. curve (3)	725 kb	16.0121
std. curve (3)	725 kb	17.82
std. curve (3)	725 kb	19.574
std. curve (3)	680 kb	10.405
std. curve (3)	680 kb	9.443
std. curve (3)	680 kb	11.063
std. curve (3)	680 kb	11.625
std. curve (3)	680 kb	10.146
std. curve (3)	680 kb	14.976
std. curve (3)	680 kb	16.028
std. curve (3)	680 kb	17.947
std. curve (3)	680 kb	19.441
std. curve (1)	820 kb	11.14
std. curve (1)	820 kb	10.129
std. curve (1)	820 kb	10.333
std. curve (1)	820 kb	11.5876
std. curve (1)	820 kb	13.277
std. curve (1)	820 kb	14.823
std. curve (1)	820 kb	16.037
std. curve (1)	820 kb	17.883
std. curve (1)	820 kb	19.148
std. curve (1)	860 kb	12.082
std. curve (1)	860 kb	10.869
std. curve (1)	860 kb	11.958
std. curve (1)	860 kb	12.95
std. curve (1)	860 kb	13.733
std. curve (1)	860 kb	15.542
std. curve (1)	860 kb	16.529
std. curve (1)	860 kb	18.376
std. curve (1)	860 kb	19.701
std. curve (2)	820 kb	10.77
std. curve (2)	820 kb	9.718
std. curve (2)	820 kb	9.747
std. curve (2)	820 kb	11.877
std. curve (2)	820 kb	13.145
std. curve (2)	820 kb	14.986
std. curve (2)	820 kb	16.409
std. curve (2)	820 kb	18.154
std. curve (2)	820 kb	19.641
std. curve (2)	860 kb	10.877
std. curve (2)	860 kb	10.829
std. curve (2)	860 kb	11.706
std. curve (2)	860 kb	12.483
std. curve (2)	860 kb	14.263
std. curve (2)	860 kb	15.807
std. curve (2)	860 kb	17.018
std. curve (2)	860 kb	18.284
std. curve (2)	860 kb	19.765
std. curve (3)	820 kb	9.594
std. curve (3)	820 kb	9.948
std. curve (3)	820 kb	9.827
std. curve (3)	820 kb	11.774
std. curve (3)	820 kb	12.992
std. curve (3)	820 kb	14.805
std. curve (3)	820 kb	16.732
std. curve (3)	820 kb	18.294
std. curve (3)	820 kb	19.84
std. curve (3)	860 kb	9.449
std. curve (3)	860 kb	10.426
std. curve (3)	860 kb	12.119
std. curve (3)	860 kb	12.691
std. curve (3)	860 kb	13.902
std. curve (3)	860 kb	15.176
std. curve (3)	860 kb	17.321
std. curve (3)	860 kb	18.782
std. curve (3)	860 kb	20.205
std. curve (1)	950 kb	9.798
std. curve (1)	950 kb	9.704
std. curve (1)	950 kb	10.58
std. curve (1)	950 kb	10.894
std. curve (1)	950 kb	13.98
std. curve (1)	950 kb	13.708
std. curve (1)	950 kb	16.568
std. curve (1)	950 kb	17.427
std. curve (1)	950 kb	20.415
std. curve (1)	rpoA	9.731
std. curve (1)	rpoA	9.61
std. curve (1)	rpoA	10.786
std. curve (1)	rpoA	11.596
std. curve (1)	rpoA	12.76
std. curve (1)	rpoA	14.179
std. curve (1)	rpoA	15.875
std. curve (1)	rpoA	17.575
std. curve (1)	rpoA	22.373
std. curve (2)	950 kb	10.37
std. curve (2)	950 kb	9.873
std. curve (2)	950 kb	10.453
std. curve (2)	950 kb	12.041
std. curve (2)	950 kb	13.09
std. curve (2)	950 kb	15.863
std. curve (2)	950 kb	17.5922
std. curve (2)	950 kb	18.7
std. curve (2)	950 kb	20.276
std. curve (2)	rpoA	9.408
std. curve (2)	rpoA	10.162
std. curve (2)	rpoA	10.136
std. curve (2)	rpoA	11.613
std. curve (2)	rpoA	9.886
std. curve (2)	rpoA	14.335
std. curve (2)	rpoA	15.9
std. curve (2)	rpoA	17.491
std. curve (2)	rpoA	19.876
std. curve (3)	950 kb	9.423
std. curve (3)	950 kb	10.17
std. curve (3)	950 kb	10.962
std. curve (3)	950 kb	11.863
std. curve (3)	950 kb	13.723
std. curve (3)	950 kb	16.012
std. curve (3)	950 kb	16.041
std. curve (3)	950 kb	19.14
std. curve (3)	950 kb	20.435
std. curve (3)	rpoA	10.012
std. curve (3)	rpoA	10.922
std. curve (3)	rpoA	10.316
std. curve (3)	rpoA	11.349
std. curve (3)	rpoA	13.263
std. curve (3)	rpoA	14.436
std. curve (3)	rpoA	15.896
std. curve (3)	rpoA	17.707
std. curve (3)	rpoA	19.363
expt sample	no DSB cut site	10.816
expt sample	no DSB cut site	10.679
expt sample	no DSB cut site	11.099
expt sample	recA+ cut site	12.569
expt sample	recA+ cut site	12.58
expt sample	recA+ cut site	12.48
expt sample	recA- cut site	12.23
expt sample	recA- cut site	12.297
expt sample	recA- cut site	12.304
expt sample	no DSB 760 kb	10.931
expt sample	no DSB 760 kb	11.169
expt sample	no DSB 760 kb	11.413
expt sample	recA+ 760 kb	12.409
expt sample	recA+ 760 kb	12.537
expt sample	recA+ 760 kb	12.727
expt sample	recA- 760 kb	12.685
expt sample	recA- 760 kb	12.59
expt sample	recA- 760 kb	11.9219
expt sample	no DSB 725 kb	11.146
expt sample	no DSB 725 kb	10.551
expt sample	no DSB 725 kb	11.185
expt sample	recA+ 725 kb	12.789
expt sample	recA+ 725 kb	11.788
expt sample	recA+ 725 kb	11.299
expt sample	recA- 725 kb	11.679
expt sample	recA- 725 kb	11.77
expt sample	recA- 725 kb	12.55
expt sample	no DSB 680 kb	10.457
expt sample	no DSB 680 kb	13.046
expt sample	no DSB 680 kb	11.636
expt sample	recA+ 680 kb	12.512
expt sample	recA+ 680 kb	11.855
expt sample	recA- 680 kb	12.4941
expt sample	recA- 680 kb	12.386
expt sample	recA- 680 kb	12.412
expt sample	no DSB 820 kb	10.684
expt sample	no DSB 820 kb	11.055
expt sample	no DSB 820 kb	10.887
expt sample	recA- 820 kb	12.646
expt sample	recA- 820 kb	12.672
expt sample	recA- 820 kb	11.5012
expt sample	recA+ 820 kb	12.3507
expt sample	recA+ 820 kb	11.994
expt sample	recA+ 820 kb	12.007
expt sample	no DSB 860 kb	11.495
expt sample	no DSB 860 kb	11.603
expt sample	no DSB 860 kb	12.17
expt sample	recA+ 860 kb	13.1014
expt sample	recA+ 860 kb	13.615
expt sample	recA+ 860 kb	12.0396
expt sample	recA- 860 kb	13.292
expt sample	recA- 860 kb	13.087
expt sample	recA- 860 kb	12.375
expt sample	no DSB 950 kb	10.946
expt sample	no DSB 950 kb	12.038
expt sample	no DSB 950 kb	10.881
expt sample	recA+ 950 kb	11.534
expt sample	recA+ 950 kb	12.78
expt sample	recA- 950 kb	11.787
expt sample	recA- 950 kb	12.781
expt sample	recA- 950 kb	12.276
expt sample	no DSB rpoA	11.146
expt sample	no DSB rpoA	10.892
expt sample	no DSB rpoA	10.75
expt sample	recA+ rpoA	11.024
expt sample	recA+ rpoA	11.922
expt sample	recA+ rpoA	11.106
expt sample	recA- rpoA	11.468
expt sample	recA- rpoA	11.533
expt sample	recA- rpoA	11.444
